# Supplementary material for: Circulating Bacterial DNA in Colorectal Cancer Patients: The Potential Role of Fusobacterium nucleatum
Source: Int J Mol Sci. 2024 Aug 20;25(16):9025. doi: 10.3390/ijms25169025 (PMC11354820; doi:10.3390/ijms25169025)
Supplement: Supplementary file 1 [file ijms-25-09025-s001.zip]

Archive with 3 entries (3 files):
- Data S1.xlsx
- Figure S1.pdf
- Table S1.pdf
