# Supplementary material for: Circulating Bacterial DNA in Colorectal Cancer Patients: The Potential Role of Fusobacterium nucleatum
Source: Int J Mol Sci. 2024 Aug 20;25(16):9025. doi: 10.3390/ijms25169025 (PMC11354820; doi:10.3390/ijms25169025)
Supplement: Supplementary file 1 [file ijms-25-09025-s001.zip › Data S1.xlsx]

## Sheet: Φύλλο1
Patient_No	Patient_Group	Gen_Group	Sex	Surgery	Metastasis	Tumor_Location	Stage_Diag	Grade	MMR_status	Smoking	Alcohol	Diabetes	Dyslipidemia	CVD	Age	BMI	16S	E.coli	F.nucleatum
1	Control	Group1	Female	N/A	N/A	N/A	N/A	N/A	N/A	No	No	No	No	No	21	21.2	Positive	Positive	Negative
2	Control	Group1	Female	N/A	N/A	N/A	N/A	N/A	N/A	No	No	No	No	No	20	20.3	Positive	Positive	Negative
3	Control	Group1	Female	N/A	N/A	N/A	N/A	N/A	N/A	No	No	No	No	No	20	21.5	Positive	Positive	Negative
4	Control	Group1	Male	N/A	N/A	N/A	N/A	N/A	N/A	No	No	No	No	No	20	23.4	Positive	Positive	Negative
5	Control	Group1	Male	N/A	N/A	N/A	N/A	N/A	N/A	No	No	No	No	No	20	24.2	Positive	Positive	Negative
6	Control	Group1	Male	N/A	N/A	N/A	N/A	N/A	N/A	No	No	No	No	No	21	22.8	Positive	Positive	Negative
7	Control	Group1	Male	N/A	N/A	N/A	N/A	N/A	N/A	No	No	No	No	No	20	23.2	Positive	Positive	Negative
8	Control	Group1	Male	N/A	N/A	N/A	N/A	N/A	N/A	No	No	No	No	No	21	23.5	Negative	Negative	Negative
9	Control	Group1	Male	N/A	N/A	N/A	N/A	N/A	N/A	No	No	No	No	No	21	24.8	Positive	Positive	Negative
10	Control	Group1	Male	N/A	N/A	N/A	N/A	N/A	N/A	No	No	No	No	No	21	23.9	Positive	Positive	Negative
11	Control	Group1	Female	N/A	N/A	N/A	N/A	N/A	N/A	No	No	No	No	No	21	21.7	Positive	Positive	Negative
12	Control	Group1	Male	N/A	N/A	N/A	N/A	N/A	N/A	No	No	No	No	No	21	24.1	Positive	Positive	Negative
13	Control	Group1	Male	N/A	N/A	N/A	N/A	N/A	N/A	No	No	No	No	No	21	23.7	Negative	Negative	Negative
14	Control	Group1	Male	N/A	N/A	N/A	N/A	N/A	N/A	No	No	No	No	No	20	23.2	Positive	Positive	Positive
15	Control	Group1	Male	N/A	N/A	N/A	N/A	N/A	N/A	No	No	No	No	No	20	22.9	Positive	Positive	Positive
16	Control	Group1	Male	N/A	N/A	N/A	N/A	N/A	N/A	No	No	No	No	No	20	23.5	Positive	Positive	Negative
17	Control	Group1	Male	N/A	N/A	N/A	N/A	N/A	N/A	No	No	No	No	No	21	24.5	Positive	Positive	Positive
18	Control	Group1	Male	N/A	N/A	N/A	N/A	N/A	N/A	No	No	No	No	No	20	23.3	Positive	Positive	Negative
19	Control	Group1	Male	N/A	N/A	N/A	N/A	N/A	N/A	No	No	No	No	No	20	24.6	Positive	Positive	Negative
20	Control	Group1	Male	N/A	N/A	N/A	N/A	N/A	N/A	No	No	No	No	No	21	22.8	Positive	Positive	Negative
21	Control	Group1	Male	N/A	N/A	N/A	N/A	N/A	N/A	No	No	No	No	No	21	23.6	Negative	Negative	Negative
22	Control	Group1	Male	N/A	N/A	N/A	N/A	N/A	N/A	No	No	No	No	No	20	23.8	Positive	Positive	Negative
23	Control	Group1	Female	N/A	N/A	N/A	N/A	N/A	N/A	No	No	No	No	No	20	20.5	Negative	Negative	Negative
24	Control	Group1	Female	N/A	N/A	N/A	N/A	N/A	N/A	No	No	No	No	No	21	21.4	Positive	Positive	Negative
25	Control	Group1	Female	N/A	N/A	N/A	N/A	N/A	N/A	No	No	No	No	No	20	24.2	Positive	Negative	Negative
26	Patient	Group2	Male	Yes	No	Rectum	III	Intermediate	Unreported	No	No	Yes	No	Yes	74	27.9	Positive	Positive	Negative
27	Patient	Group2	Female	Yes	No	Left Colon	II	Intermediate	MSS	No	No	No	No	Yes	70	26.2	Positive	Positive	Negative
28	Patient	Group2	Male	Yes	No	Rectum	III	Intermediate	MSS	Yes	No	No	No	Yes	59	24.6	Positive	Negative	Positive
29	Patient	Group2	Male	Yes	No	Rectum	III	Intermediate	MSS	No	No	No	No	No	70	27.8	Positive	Negative	Negative
30	Patient	Group2	Female	Yes	No	Left Colon	III	Intermediate	MSS	No	No	No	No	Yes	61	25.7	Positive	Positive	Positive
31	Patient	Group2	Male	Yes	No	Right Colon	III	High	MSS	No	No	No	No	No	63	23.7	Positive	Positive	Negative
32	Patient	Group2	Female	Yes	No	Right Colon	III	Intermediate	MSI	No	No	Yes	No	No	45	45.1	Positive	Positive	Positive
33	Patient	Group2	Male	Yes	No	Right Colon	III	Intermediate	MSS	Yes	No	No	No	No	54	23.6	Positive	Negative	Positive
34	Patient	Group2	Male	Yes	No	Rectum	III	Intermediate	MSS	No	No	No	No	No	56	28.1	Positive	Positive	Negative
35	Patient	Group2	Female	Yes	No	Rectum	II	Low	Unreported	Yes	No	No	Yes	No	56	23.4	Positive	Positive	Positive
36	Patient	Group2	Female	Yes	No	Rectum	III	Low	Unreported	No	No	No	No	No	73	24.2	Positive	Positive	Positive
37	Patient	Group2	Female	Yes	No	Left Colon	III	Intermediate	MSI	No	No	No	No	No	44	23.8	Positive	Positive	Negative
38	Patient	Group2	Female	Yes	No	Left Colon	III	Intermediate	MSS	No	No	No	Yes	Yes	67	35	Positive	Positive	Negative
39	Patient	Group2	Female	Yes	No	Left Colon	III	Intermediate	MSS	No	No	No	No	No	63	28.9	Positive	Positive	Negative
40	Patient	Group2	Male	Yes	No	Right Colon	III	Low	MSS	No	No	Yes	Yes	Yes	68	30.1	Positive	Positive	Negative
41	Patient	Group2	Male	Yes	No	Right Colon	II	High	MSS	Yes	No	No	Yes	Yes	61	26.6	Positive	Negative	Negative
42	Patient	Group2	Female	Yes	No	Right Colon	III	High	MSS	No	No	No	No	No	25	23.5	Positive	Positive	Positive
43	Patient	Group2	Female	Yes	No	Right Colon	III	Intermediate	MSS	No	No	No	Yes	Yes	86	22.6	Positive	Positive	Negative
44	Patient	Group2	Female	Yes	No	Left Colon	II	Low	MSS	No	No	Yes	Yes	No	72	29.5	Positive	Positive	Negative
45	Patient	Group2	Female	Yes	No	Right Colon	II	Low	MSS	No	No	Yes	Yes	Yes	60	46.9	Positive	Positive	Negative
46	Patient	Group2	Male	Yes	No	Left Colon	III	High	MSS	Yes	No	No	No	No	54	27.8	Positive	Positive	Negative
47	Patient	Group2	Female	Yes	No	Left Colon	III	High	MSS	No	No	No	Yes	Yes	68	38.4	Positive	Positive	Negative
48	Patient	Group2	Male	Yes	No	Right Colon	III	High	MSI	Yes	Yes	No	Yes	Yes	58	22.1	Positive	Positive	Negative
49	Patient	Group2	Female	Yes	No	Right Colon	III	Intermediate	MSS	No	No	No	No	No	61	27.5	Positive	Positive	Positive
50	Patient	Group2	Male	Yes	No	Left Colon	III	Low	MSS	Yes	No	No	No	Yes	69	28.1	Negative	Negative	Negative
51	Patient	Group3	Male	Yes	Yes	Rectum	IV	Intermediate	MSS	Yes	Yes	No	No	No	61	24.2	Positive	Positive	Negative
52	Patient	Group3	Male	Yes	Yes	Right Colon	IV	Intermediate	MSS	No	No	Yes	No	No	48	27.1	Positive	Positive	Negative
53	Patient	Group3	Male	Yes	Yes	Right Colon	IV	High	MSS	Yes	No	No	No	No	61	35.4	Positive	Negative	Negative
54	Patient	Group3	Female	Yes	Yes	Left Colon	IV	Intermediate	MSS	No	No	No	No	No	62	24.3	Positive	Positive	Positive
55	Patient	Group3	Male	Yes	Yes	Rectum	IV	High	MSS	Yes	No	Yes	No	Yes	78	25.8	Positive	Positive	Positive
56	Patient	Group3	Female	Yes	Yes	Left Colon	IV	Intermediate	MSS	Yes	No	No	No	No	64	32.3	Positive	Negative	Negative
57	Patient	Group3	Female	Yes	Yes	Right Colon	IV	High	MSS	No	No	No	No	No	60	31.8	Positive	Positive	Negative
58	Patient	Group3	Male	Yes	Yes	Right Colon	IV	Intermediate	MSS	Yes	No	No	Yes	Yes	56	28.1	Positive	Negative	Positive
59	Patient	Group3	Male	Yes	Yes	Rectum	IV	High	MSS	Yes	No	No	Yes	No	39	24.6	Positive	Positive	Negative
60	Patient	Group3	Male	Yes	Yes	Left Colon	IV	Intermediate	MSS	No	Yes	No	No	No	51	28.1	Positive	Negative	Negative
61	Patient	Group3	Male	Yes	Yes	Right Colon	IV	Low	MSS	Yes	No	No	No	Yes	65	25.1	Positive	Positive	Positive
62	Patient	Group3	Male	Yes	Yes	Right Colon	IV	Intermediate	MSS	No	Yes	Yes	No	Yes	70	27.7	Positive	Positive	Negative
63	Patient	Group3	Male	Yes	Yes	Rectum	IV	Low	MSS	No	No	Yes	Yes	Yes	63	33	Positive	Positive	Negative
64	Patient	Group3	Male	Yes	Yes	Rectum	IV	Intermediate	MSS	Yes	No	No	No	No	57	26.8	Positive	Positive	Negative
65	Patient	Group3	Male	Yes	Yes	Right Colon	IV	Intermediate	MSS	Yes	No	Yes	No	Yes	73	24.6	Positive	Positive	Positive
66	Patient	Group3	Female	Yes	Yes	Right Colon	IV	High	MSI	No	No	Yes	No	Yes	76	22.9	Positive	Positive	Negative
67	Patient	Group3	Male	Yes	Yes	Right Colon	IV	High	MSS	Yes	No	Yes	No	Yes	79	25.6	Positive	Positive	Positive
68	Patient	Group3	Male	Yes	Yes	Right Colon	IV	Intermediate	MSS	No	No	No	Yes	No	51	20.2	Positive	Positive	Positive
69	Patient	Group3	Male	Yes	Yes	Left Colon	IV	High	MSS	Yes	No	No	Yes	Yes	74	23.4	Positive	Positive	Positive
70	Patient	Group3	Male	Yes	Yes	Rectum	IV	Intermediate	MSS	No	No	Yes	No	Yes	62	30.6	Positive	Positive	Negative
71	Patient	Group3	Female	Yes	Yes	Left Colon	IV	Intermediate	MSS	No	No	No	No	No	50	23.7	Positive	Positive	Negative
72	Patient	Group3	Male	Yes	Yes	Left Colon	IV	Intermediate	MSI	No	No	No	No	Yes	53	37.2	Positive	Positive	Negative
73	Patient	Group3	Female	Yes	Yes	Left Colon	IV	Intermediate	MSS	No	No	Yes	No	Yes	80	32.4	Positive	Positive	Negative
74	Patient	Group3	Male	Yes	Yes	Left Colon	IV	Intermediate	MSS	Yes	No	Yes	No	No	65	32.6	Positive	Positive	Negative
75	Patient	Group3	Female	Yes	Yes	Rectum	IV	High	MSS	No	No	Yes	No	Yes	74	26.2	Positive	Positive	Negative
76	Patient	Group4	Male	No	Yes	Rectum	IV	Intermediate	MSS	No	Yes	Yes	Yes	Yes	78	27	Positive	Positive	Positive
77	Patient	Group4	Male	No	Yes	Rectum	IV	Intermediate	MSS	No	No	No	No	No	73	33.2	Positive	Positive	Positive
78	Patient	Group4	Female	No	Yes	Left Colon	IV	Intermediate	MSS	No	No	No	No	No	50	21.7	Positive	Negative	Negative
79	Patient	Group4	Male	No	Yes	Left Colon	IV	Intermediate	MSS	No	No	No	No	No	61	22.9	Positive	Positive	Positive
80	Patient	Group4	Male	No	Yes	Left Colon	IV	High	MSS	Yes	No	Yes	No	Yes	60	52.5	Positive	Positive	Positive
81	Patient	Group4	Male	No	Yes	Left Colon	IV	Intermediate	MSS	No	No	No	Yes	Yes	70	23.6	Positive	Positive	Negative
82	Patient	Group4	Female	No	Yes	Left Colon	IV	Intermediate	MSS	Yes	No	No	No	No	50	26.7	Positive	Positive	Negative
83	Patient	Group4	Female	No	Yes	Right Colon	IV	Intermediate	Unreported	No	No	No	No	Yes	61	37.1	Positive	Positive	Negative
84	Patient	Group4	Female	No	Yes	Rectum	IV	Intermediate	MSS	No	No	No	No	No	39	25.6	Positive	Positive	Positive
85	Patient	Group4	Male	No	Yes	Rectum	IV	Intermediate	MSS	No	Yes	No	No	No	62	29.9	Positive	Positive	Positive
86	Patient	Group4	Female	No	Yes	Rectum	IV	High	MSS	Yes	No	No	No	No	37	26.4	Positive	Positive	Negative
87	Patient	Group4	Male	No	Yes	Left Colon	IV	Low	MSS	No	Yes	No	Yes	No	58	30.3	Positive	Positive	Positive
88	Patient	Group4	Male	No	Yes	Rectum	IV	Low	MSS	No	No	No	No	No	53	26.5	Positive	Positive	Positive
89	Patient	Group4	Male	No	Yes	Right Colon	IV	High	MSS	Yes	No	No	No	No	67	25.3	Positive	Positive	Negative
90	Patient	Group4	Female	No	Yes	Left Colon	IV	High	MSS	Yes	No	No	Yes	No	55	23.3	Positive	Negative	Positive
91	Patient	Group4	Male	No	Yes	Rectum	IV	Intermediate	Unreported	No	No	No	No	Yes	57	31.2	Positive	Positive	Positive
92	Patient	Group4	Female	No	Yes	Rectum	IV	High	MSS	Yes	No	No	No	No	46	34.7	Positive	Negative	Positive
93	Patient	Group4	Female	No	Yes	Right Colon	IV	Intermediate	MSS	No	No	No	Yes	No	71	21.3	Positive	Negative	Positive
94	Patient	Group4	Male	No	Yes	Rectum	IV	Intermediate	MSS	Yes	No	No	Yes	Yes	64	22.8	Positive	Positive	Positive
95	Patient	Group4	Male	No	Yes	Rectum	IV	Intermediate	MSS	No	No	Yes	No	No	78	23.5	Positive	Positive	Negative
96	Patient	Group4	Female	No	Yes	Left Colon	IV	High	MSS	Yes	No	No	No	Yes	61	17.1	Positive	Positive	Negative
97	Patient	Group4	Male	No	Yes	Left Colon	IV	Intermediate	MSI	No	No	No	No	No	54	24	Positive	Negative	Positive
98	Patient	Group4	Male	No	Yes	Right Colon	IV	Intermediate	MSS	No	Yes	No	No	Yes	49	37.9	Positive	Negative	Positive
99	Patient	Group4	Male	No	Yes	Right Colon	IV	High	MSI	No	No	No	No	No	26	23.4	Positive	Negative	Positive
100	Patient	Group4	Male	No	Yes	Left Colon	IV	Intermediate	MSS	No	No	No	No	Yes	66	30.5	Positive	Negative	Positive
